# Supplementary material for: Electrode Potential-Dependent Studies of Protein Adsorption on Ti6Al4V Alloy
Source: Molecules. 2023 Jun 29;28(13):5109. doi: 10.3390/molecules28135109 (PMC10343353; doi:10.3390/molecules28135109)
Supplement: Supplementary file 1 [file molecules-28-05109-s001.zip]

Archive with 1 entries (1 files):
- molecules-2443754-supplementary.pdf
